# Supplementary material for: Flueggea acicularis (Phyllanthaceae), a narrow endemic species rediscovered in central China
Source: PhytoKeys. 2021 Feb 10;172:57–66. doi: 10.3897/phytokeys.172.57217 (PMC7889569; doi:10.3897/phytokeys.172.57217)
Supplement: XML Treatment for Flueggea acicularis [file phytokeys.172.57217-treatment1.xml]

<!DOCTYPE tp:taxon-treatment
  PUBLIC "-//TaxonX//DTD Taxonomic Treatment Publishing DTD v0 20100105//EN" "tax-treatment-NSO.dtd">
<tp:taxon-treatment xmlns:tp="http://www.plazi.org/taxpub"><tp:treatment-meta><kwd-group><label>Taxon classification</label><kwd><named-content xmlns:xlink="http://www.w3.org/1999/xlink" content-type="kingdom">Plantae</named-content></kwd><kwd><named-content xmlns:xlink="http://www.w3.org/1999/xlink" content-type="order">Malpighiales</named-content></kwd><kwd><named-content xmlns:xlink="http://www.w3.org/1999/xlink" content-type="family">Phyllanthaceae</named-content></kwd></kwd-group><mixed-citation publication-type="journal"><person-group><name><surname>Xu</surname><given-names>Songzhi</given-names></name><name><surname>Gan</surname><given-names>Qiliang</given-names></name><name><surname>Fu</surname><given-names>Lianzhong</given-names></name><name><surname>Jiang</surname><given-names>Mingxi</given-names></name><name><surname>Li</surname><given-names>Zhenyu</given-names></name></person-group><article-title><italic><tp:taxon-name><tp:taxon-name-part taxon-name-part-type="genus" reg="Flueggea">Flueggea</tp:taxon-name-part> <tp:taxon-name-part taxon-name-part-type="species" reg="acicularis">acicularis</tp:taxon-name-part></tp:taxon-name></italic> (<tp:taxon-name><tp:taxon-name-part taxon-name-part-type="family">Phyllanthaceae</tp:taxon-name-part></tp:taxon-name>), a narrow endemic species rediscovered in central China</article-title><source>PhytoKeys</source><day>10</day><month>2</month><year>2021</year><volume>172</volume><fpage>57</fpage><lpage>66</lpage><pub-id pub-id-type="doi">10.3897/phytokeys.172.57217</pub-id></mixed-citation></tp:treatment-meta><tp:nomenclature><tp:taxon-name><object-id xmlns:xlink="http://www.w3.org/1999/xlink" content-type="arpha" xlink:type="simple">DB864E66-CAA7-52B1-8D27-5B3CBE305192</object-id>
            <tp:taxon-name-part taxon-name-part-type="genus" reg="Flueggea">Flueggea</tp:taxon-name-part>
            <tp:taxon-name-part taxon-name-part-type="species" reg="acicularis">acicularis</tp:taxon-name-part>
          </tp:taxon-name><tp:taxon-authority>(Croizat) Webster in Allertonia 3(4): 304. 1984.</tp:taxon-authority><tp:nomenclature-citation-list><tp:nomenclature-citation><tp:taxon-name>
                <tp:taxon-name-part taxon-name-part-type="genus" reg="Securinega">Securinega</tp:taxon-name-part> <tp:taxon-name-part taxon-name-part-type="species" reg="acicularis">acicularis</tp:taxon-name-part></tp:taxon-name><comment>Croizat in Journ. Arn. Arb. 21(4):491. 1940.</comment></tp:nomenclature-citation><tp:nomenclature-citation><tp:taxon-name>
                <tp:taxon-name-part taxon-name-part-type="genus" reg="Flueggea">Flueggea</tp:taxon-name-part> <tp:taxon-name-part taxon-name-part-type="species" reg="leucopyra">leucopyra</tp:taxon-name-part></tp:taxon-name><comment>auct. <italic>non</italic> Willd.: Hutch. in Sargent, Pl. Wilson. 2:520. 1916.</comment></tp:nomenclature-citation></tp:nomenclature-citation-list></tp:nomenclature><tp:treatment-sec sec-type="Types" id="SECID0EECAE"><title>Types.</title><p>China: Hubei (Hupeh) province, Badong (Patung Hsien) county, bush 2–6 feet, cliffs and rocky places, alt. 30–304 m, 24 March 1908, E. H. Wilson 3336 (<bold>holotype</bold>, A, A00048778; <bold>isotypes</bold>, A, GH, K, MO, US); l.c.3335 (paratypes, A, US, K); Chongqing municipality (former eastern Sichuan), Wushan county, Wu Gorge (Wu Xia or Wushan Gorge), bush 3–4 feet, March 1908, E. H. Wilson 3344 (paratypes, A, K). (All male specimens, photos, PE!).</p></tp:treatment-sec><tp:treatment-sec sec-type="Additional specimens" id="SECID0EOCAE"><title>Additional specimens.</title><p>China: Chongqing municipality, Wuxi county, Jingzhuba, 2009-04-28, Zhen Yu Li &amp; Qi Liang Gan 11751 (female plant, 2 sheets, PE!); 1.c.11755 (female plant, 2 sheets, PE!) (Fig. <xref ref-type="fig" rid="F1">1</xref>); 1.c. 11758 (male plant, 2 sheets, PE!); and 11759 (male plant, 2 sheets, PE!).</p><fig id="F1" position="float" orientation="portrait"><object-id xmlns:xlink="http://www.w3.org/1999/xlink" content-type="doi" xlink:type="simple">10.3897/phytokeys.172.57217.figure1</object-id><object-id xmlns:xlink="http://www.w3.org/1999/xlink" content-type="arpha" xlink:type="simple">DFB0072B-FE70-5A67-B5CA-68B56A397B8F</object-id><label>Figure 1.</label><caption><p><italic><tp:taxon-name><tp:taxon-name-part taxon-name-part-type="genus" reg="Flueggea">Flueggea</tp:taxon-name-part> <tp:taxon-name-part taxon-name-part-type="species" reg="acicularis">acicularis</tp:taxon-name-part></tp:taxon-name></italic> (Croizat) Webster. (fruiting specimen, Z. Y. Li &amp; Q. L. Gan 11755, PE).</p></caption><graphic xmlns:xlink="http://www.w3.org/1999/xlink" xlink:href="phytokeys-172-057-g001.jpg" position="float" orientation="portrait" xlink:type="simple" id="oo_507540.jpg"><uri content-type="original_file" xlink:type="simple">https://binary.pensoft.net/fig/507540</uri></graphic></fig></tp:treatment-sec><tp:treatment-sec sec-type="description" id="SECID0EQDAE"><title>Description.</title><p>Shrubs, 1–2.5 m high, deciduous. Stems many branched, branches alternate, diverging into an obtuse angle and arranged in two rows, usually with lateral and terminal spines; branchlets of current year’s growth copiously hirtellous, angulate, yellow-brown, gray-brown, glabrate and nitid when old. Leaves alternate, distichous, or 1–3 fascicled on upper part of a branchlet; stipules reddish-brown, lanceolate, 0.7–2 mm long, margins ciliate, apex caudate-acuminate, persistent; petioles 1–5 mm long, copiously hirtellous when young, later glabrate; leaf blade oblong-obovate to obovate, 0.5–2 cm long, 0.4–1.5 cm wide, thickly papery in texture, glabrous except young midrib base, base cuneate, margin entire, flat or narrowly revolute when dry, apex retuse, obtuse or rounded, mucronulate, adaxially green, slightly lustrous, abaxially pale green, midrib extending to apex, lateral veins 4–6 on each side of midrib, alternate, rarely opposite, connected near margin, midrib and lateral veins slightly raised on both surfaces, veinlets reticulate. Plants dioecious. Male inflorescence with solitary staminate flower, axillary; bracts inconspicuous; pedicel 2–5(–7) mm long; sepals 6, ovate-oblong or elliptic, 1.2–1.6 mm long, 0.4–1.3 mm wide, apex rounded, margin erose or fimbriate, membranous, imbricate, slightly recurved, disk glands 6, angled, coherent, 0.4–0.5 mm across; petals absent; stamens 6, free, filaments green-yellow, 1.5–2mm long, anthers yellow, 0.6–1 mm long, theca parallel, longitudinally dehiscent, anther connectives not protruding; pistillode with 3(rarely 2) branches fused to the middle or beyond, the fused portion 0.8–1.5 mm high, the sharply recurved tips 0.4–1mm long. Female inflorescence 1-rarely 2-flowered, arising in leaf axil; bracts inconspicuous. Pistillate flower: sepals 6, ovate-oblong or oblong, 1.5–1.8 mm long, 0.6–0.7 mm wide, apex acute, margin membranous, fimbriate; persistent and reflexed after anthesis; pedicels 5–8 (–10) mm long that elongate to 16 mm in fruit, pendulous; disk angular, 0.8–1.3 mm across; petals absent; ovary globose, 3-locules, each with 2 ovules; styles 3, patent, flattened, each 2-lobed to middle, stigmas rounded at apex, styles and stigmas yellow-green. Capsules oblate, somewhat triangular in cross section, glabrous, ca. 5 mm in diam., green, brown when dry with persistent and nigrescent styles and stigmas, dehiscing through the locules when mature, valves and seeds falling off after dehiscing, columella persistent, 2–2.2 mm long. Seeds ovoid-trigonous, brown, 2.3–2.8 mm long, 1.6–1.7 mm broad at back, ca. 1.5 mm thick, glabrous, with raised pigmented minute rectangular testa cells (Figs <xref ref-type="fig" rid="F2">2</xref>, <xref ref-type="fig" rid="F3">3</xref>).</p><fig id="F2" position="float" orientation="portrait"><object-id xmlns:xlink="http://www.w3.org/1999/xlink" content-type="doi" xlink:type="simple">10.3897/phytokeys.172.57217.figure2</object-id><object-id xmlns:xlink="http://www.w3.org/1999/xlink" content-type="arpha" xlink:type="simple">6427B7F6-E5A5-5E38-BFB6-6B3CC5AB86BE</object-id><label>Figure 2.</label><caption><p>Living plants of <italic><tp:taxon-name><tp:taxon-name-part taxon-name-part-type="genus" reg="Flueggea">Flueggea</tp:taxon-name-part> <tp:taxon-name-part taxon-name-part-type="species" reg="acicularis">acicularis</tp:taxon-name-part></tp:taxon-name></italic> (Croizat) Webster <bold>A</bold> fruiting branches <bold>B</bold> fruit remnants after dehiscing <bold>C</bold> branches and spines <bold>D</bold> staminate flower <bold>E, F</bold> pistillate flower <bold>G</bold> capsules (note epicarp dehiscence lines in center fruit).</p></caption><graphic xmlns:xlink="http://www.w3.org/1999/xlink" xlink:href="phytokeys-172-057-g002.jpg" position="float" orientation="portrait" xlink:type="simple" id="oo_507541.jpg"><uri content-type="original_file" xlink:type="simple">https://binary.pensoft.net/fig/507541</uri></graphic></fig><fig id="F3" position="float" orientation="portrait"><object-id xmlns:xlink="http://www.w3.org/1999/xlink" content-type="doi" xlink:type="simple">10.3897/phytokeys.172.57217.figure3</object-id><object-id xmlns:xlink="http://www.w3.org/1999/xlink" content-type="arpha" xlink:type="simple">D9154C0B-E5CC-5BCF-B157-D7F1DECC83BF</object-id><label>Figure 3.</label><caption><p>Herbarium collections of <italic><tp:taxon-name><tp:taxon-name-part taxon-name-part-type="genus" reg="Flueggea">Flueggea</tp:taxon-name-part> <tp:taxon-name-part taxon-name-part-type="species" reg="acicularis">acicularis</tp:taxon-name-part></tp:taxon-name></italic> (Croizat) Webster <bold>A</bold> staminate inflorescence <bold>B</bold> staminate flower <bold>C</bold> young leaves and stipules <bold>D</bold> capsule <bold>E</bold> seeds <bold>F</bold> seed (back view) (<bold>A, B</bold> Z. Y. Li &amp; Q. L. Gan 11758, PE; <bold>C, D, F</bold> Z. Y. Li &amp; Q. L. Gan 11751, PE).</p></caption><graphic xmlns:xlink="http://www.w3.org/1999/xlink" xlink:href="phytokeys-172-057-g003.jpg" position="float" orientation="portrait" xlink:type="simple" id="oo_507542.jpg"><uri content-type="original_file" xlink:type="simple">https://binary.pensoft.net/fig/507542</uri></graphic></fig></tp:treatment-sec><tp:treatment-sec sec-type="distribution" id="SECID0EKGAE"><title>Distribution.</title><p>China: Hubei province (Badong county); Chongqing municipality (Wushan county and Wuxi county), alt. (formerly 30–300 m) 175–300 m.</p></tp:treatment-sec><tp:treatment-sec sec-type="phenology" id="SECID0EPGAE"><title>Phenology.</title><p>Flowering and fruiting from April to May.</p></tp:treatment-sec><tp:treatment-sec sec-type="Chinese name" id="SECID0EUGAE"><title>Chinese name.</title><p>Mao bai fan shu (hairy flueggea) (<xref ref-type="bibr" rid="B12">Li 1994</xref>), refers to the copiously hirtellous.</p></tp:treatment-sec><tp:treatment-sec sec-type="Local name" id="SECID0EHHAE"><title>Local name.</title><p>Yang ci.</p></tp:treatment-sec><tp:treatment-sec sec-type="habitat" id="SECID0EMHAE"><title>Habitat and ecology.</title><p>Three Gorges reservoir area is located in a subtropical region. The annual average rainfall is 1000–1400 mm, mostly in July and August. The annual average temperature is 18.4 °C (average temperature in January: 7.1 °C; average temperature in July: 29.3 °C), and the extreme maximum temperature is up to 44 °C. The relative humidity is 60%–80%. The photoperiod in this area is short, affected by the canyon landform and the foggy environment.</p><p><bold>The population of Badong.</bold> In March, 1908, the type specimen was collected from Badong county, in cliffs and rocky places in the bank of Yangtze river at altitudes from 30 to 300 m, without detailed location. In May, 1997, Mingxi Jiang found ca. 2,000 individuals of <italic><tp:taxon-name><tp:taxon-name-part taxon-name-part-type="genus" reg="Flueggea">F.</tp:taxon-name-part> <tp:taxon-name-part taxon-name-part-type="species" reg="acicularis">acicularis</tp:taxon-name-part></tp:taxon-name></italic> in Mazongshan village (<named-content xmlns:xlink="http://www.w3.org/1999/xlink" content-type="dwc:verbatimCoordinates" xlink:type="simple"><named-content content-type="geo-json" specific-use="{&#34;type&#34;:&#34;Point&#34;,&#34;coordinates&#34;:[110.166389,31.043333]}" id="NCID0EDIAE" xlink:type="simple">31°2'36"N, 110°9'59"E</named-content></named-content>), Badong county. It grows on a slope located in the bank of Yangtze River, at alt. 100–300 m. The main companion species include shrubs: <italic><tp:taxon-name><tp:taxon-name-part taxon-name-part-type="genus" reg="Maytenus">Maytenus</tp:taxon-name-part> <tp:taxon-name-part taxon-name-part-type="species" reg="variabilis">variabilis</tp:taxon-name-part></tp:taxon-name></italic> (Hemsl.) C. Y. Cheng, <italic><tp:taxon-name><tp:taxon-name-part taxon-name-part-type="genus" reg="Viburnum">Viburnum</tp:taxon-name-part> <tp:taxon-name-part taxon-name-part-type="species" reg="utile">utile</tp:taxon-name-part></tp:taxon-name></italic> Hemsl., <tp:taxon-name><tp:taxon-name-part taxon-name-part-type="genus" reg="Vitex">Vitex</tp:taxon-name-part> <tp:taxon-name-part taxon-name-part-type="species" reg="regundo">regundo</tp:taxon-name-part> <tp:taxon-name-part taxon-name-part-type="infraspecific-rank">var.</tp:taxon-name-part> <tp:taxon-name-part taxon-name-part-type="variety" reg="heterophylla">heterophylla</tp:taxon-name-part></tp:taxon-name> (Franch.) Rehd.; woody liana: <italic><tp:taxon-name><tp:taxon-name-part taxon-name-part-type="genus" reg="Bauhinia">Bauhinia</tp:taxon-name-part> <tp:taxon-name-part taxon-name-part-type="species" reg="brachycarpa">brachycarpa</tp:taxon-name-part></tp:taxon-name></italic> Wall. ex Benth.</p><p><bold>The population of Wushan county.</bold> In 1908, Wilson collected specimens of <italic><tp:taxon-name><tp:taxon-name-part taxon-name-part-type="genus" reg="Flueggea">F.</tp:taxon-name-part> <tp:taxon-name-part taxon-name-part-type="species" reg="acicularis">acicularis</tp:taxon-name-part></tp:taxon-name></italic> here, but without detailed location. In August, 1989, Mingxi Jiang et al. found more than 10,000 individuals of <italic><tp:taxon-name><tp:taxon-name-part taxon-name-part-type="genus" reg="Flueggea">F.</tp:taxon-name-part> <tp:taxon-name-part taxon-name-part-type="species" reg="acicularis">acicularis</tp:taxon-name-part></tp:taxon-name></italic> in Luyoudong (<named-content xmlns:xlink="http://www.w3.org/1999/xlink" content-type="dwc:verbatimCoordinates" xlink:type="simple"><named-content content-type="geo-json" specific-use="{&#34;type&#34;:&#34;Point&#34;,&#34;coordinates&#34;:[108.425000,30.606667]}" id="NCID0EXKAE" xlink:type="simple">30°36'24"N, 108°25'30"E</named-content></named-content>), Wushan county. It grows on limestone on the banks of the Yangtze River, at alt. 100–300 m. The main companion species were similar to Mazongshan population. In May, 1990, Zongqiang Xie and Mingxi Jiang et al. found another monodominant community of <italic><tp:taxon-name><tp:taxon-name-part taxon-name-part-type="genus" reg="Flueggea">F.</tp:taxon-name-part> <tp:taxon-name-part taxon-name-part-type="species" reg="acicularis">acicularis</tp:taxon-name-part></tp:taxon-name></italic> in Bawuxia in the midstream of Daning river, Wushan county, at alt. 50–250m. The main companion species include shrubs: <italic><tp:taxon-name><tp:taxon-name-part taxon-name-part-type="genus" reg="Euonymus">Euonymus</tp:taxon-name-part> <tp:taxon-name-part taxon-name-part-type="species" reg="alatus">alatus</tp:taxon-name-part></tp:taxon-name></italic> (Thunb.) Sieb., <italic><tp:taxon-name><tp:taxon-name-part taxon-name-part-type="genus" reg="Lespedeza">Lespedeza</tp:taxon-name-part> <tp:taxon-name-part taxon-name-part-type="species" reg="formosa">formosa</tp:taxon-name-part></tp:taxon-name></italic> (Vog.) Koehne, <italic><tp:taxon-name><tp:taxon-name-part taxon-name-part-type="genus" reg="Sageretia">Sageretia</tp:taxon-name-part> <tp:taxon-name-part taxon-name-part-type="species" reg="thea">thea</tp:taxon-name-part></tp:taxon-name></italic> (Osbeck) Johnst., <tp:taxon-name><tp:taxon-name-part taxon-name-part-type="genus" reg="Vitex">Vitex</tp:taxon-name-part> <tp:taxon-name-part taxon-name-part-type="species" reg="regundo">regundo</tp:taxon-name-part> <tp:taxon-name-part taxon-name-part-type="infraspecific-rank">var.</tp:taxon-name-part> <tp:taxon-name-part taxon-name-part-type="variety" reg="heterophylla">heterophylla</tp:taxon-name-part></tp:taxon-name> (Franch.) Rehd., <italic><tp:taxon-name><tp:taxon-name-part taxon-name-part-type="genus" reg="Zanthoxylum">Zanthoxylum</tp:taxon-name-part> <tp:taxon-name-part taxon-name-part-type="species" reg="armatum">armatum</tp:taxon-name-part></tp:taxon-name></italic> DC. etc; herbs: <italic><tp:taxon-name><tp:taxon-name-part taxon-name-part-type="genus" reg="Arthraxon">Arthraxon</tp:taxon-name-part> <tp:taxon-name-part taxon-name-part-type="species" reg="lanceolatus">lanceolatus</tp:taxon-name-part></tp:taxon-name></italic> (Roxb.) Hochst., <italic><tp:taxon-name><tp:taxon-name-part taxon-name-part-type="genus" reg="Phyllanthus">Phyllanthus</tp:taxon-name-part> <tp:taxon-name-part taxon-name-part-type="species" reg="urinaria">urinaria</tp:taxon-name-part></tp:taxon-name></italic> L.; woody liana: <italic><tp:taxon-name><tp:taxon-name-part taxon-name-part-type="genus" reg="Clematis">Clematis</tp:taxon-name-part> <tp:taxon-name-part taxon-name-part-type="species" reg="armandii">armandii</tp:taxon-name-part></tp:taxon-name></italic> Franch., <italic><tp:taxon-name><tp:taxon-name-part taxon-name-part-type="genus" reg="Millettia">Millettia</tp:taxon-name-part> <tp:taxon-name-part taxon-name-part-type="species" reg="reticulata">reticulata</tp:taxon-name-part></tp:taxon-name></italic> Benth.; herbaceous vines: <italic><tp:taxon-name><tp:taxon-name-part taxon-name-part-type="genus" reg="Cayratia">Cayratia</tp:taxon-name-part> <tp:taxon-name-part taxon-name-part-type="species" reg="japonica">japonica</tp:taxon-name-part></tp:taxon-name></italic> Gagnep. and <italic><tp:taxon-name><tp:taxon-name-part taxon-name-part-type="genus" reg="Dioscorea">Dioscorea</tp:taxon-name-part> <tp:taxon-name-part taxon-name-part-type="species" reg="oppositifolia">oppositifolia</tp:taxon-name-part></tp:taxon-name></italic> L. (<xref ref-type="bibr" rid="B16">Xie and Jiang 1995</xref>).</p><p><bold>The population of Wuxi county.</bold> This population was located in Jingzhuba, off headwaters of the Daning river, Dahe township, Wuxi county (<named-content xmlns:xlink="http://www.w3.org/1999/xlink" content-type="dwc:verbatimCoordinates" xlink:type="simple"><named-content content-type="geo-json" specific-use="{&#34;type&#34;:&#34;Point&#34;,&#34;coordinates&#34;:[109.409444,31.361111]}" id="NCID0ERPAE" xlink:type="simple">31°21'40"N, 109°24'34"E</named-content></named-content>). It grows in the cracks of limestone on south slopes, at elevations of ca. 250–350 m. The rock surface is mostly exposed and the soil layer is extremely thin. The vegetation consists of open shrubland with heights lower than 5 m and the main companion species include shrubs: <tp:taxon-name><tp:taxon-name-part taxon-name-part-type="genus" reg="Boehmeria">Boehmeria</tp:taxon-name-part> <tp:taxon-name-part taxon-name-part-type="species" reg="clidemioides">clidemioides</tp:taxon-name-part> <tp:taxon-name-part taxon-name-part-type="infraspecific-rank">var.</tp:taxon-name-part> <tp:taxon-name-part taxon-name-part-type="variety" reg="diffusa">diffusa</tp:taxon-name-part></tp:taxon-name> (Wedd.) Hand.-Mazz., <italic><tp:taxon-name><tp:taxon-name-part taxon-name-part-type="genus" reg="Broussonetia">Broussonetia</tp:taxon-name-part> <tp:taxon-name-part taxon-name-part-type="species" reg="kazincki">kazincki</tp:taxon-name-part></tp:taxon-name></italic> Siebold, <italic><tp:taxon-name><tp:taxon-name-part taxon-name-part-type="genus" reg="Buddleja">Buddleja</tp:taxon-name-part> <tp:taxon-name-part taxon-name-part-type="species" reg="davidii">davidii</tp:taxon-name-part></tp:taxon-name></italic> Franch., <tp:taxon-name><tp:taxon-name-part taxon-name-part-type="genus" reg="Cotinus">Cotinus</tp:taxon-name-part> <tp:taxon-name-part taxon-name-part-type="species" reg="coggyria">coggyria</tp:taxon-name-part> <tp:taxon-name-part taxon-name-part-type="infraspecific-rank">var.</tp:taxon-name-part> <tp:taxon-name-part taxon-name-part-type="variety" reg="pubescens">pubescens</tp:taxon-name-part></tp:taxon-name> Engl., <italic><tp:taxon-name><tp:taxon-name-part taxon-name-part-type="genus" reg="Debregeasia">Debregeasia</tp:taxon-name-part> <tp:taxon-name-part taxon-name-part-type="species" reg="orientalis">orientalis</tp:taxon-name-part></tp:taxon-name></italic> C.J. Chen, <italic><tp:taxon-name><tp:taxon-name-part taxon-name-part-type="genus" reg="Flueggea">Flueggea</tp:taxon-name-part> <tp:taxon-name-part taxon-name-part-type="species" reg="acicularis">acicularis</tp:taxon-name-part></tp:taxon-name></italic> (Croizat) Webster, <italic><tp:taxon-name><tp:taxon-name-part taxon-name-part-type="genus" reg="Itea">Itea</tp:taxon-name-part> <tp:taxon-name-part taxon-name-part-type="species" reg="illcifolia">illcifolia</tp:taxon-name-part></tp:taxon-name></italic> Oliv., <italic><tp:taxon-name><tp:taxon-name-part taxon-name-part-type="genus" reg="Lespedeza">Lespedeza</tp:taxon-name-part> <tp:taxon-name-part taxon-name-part-type="species" reg="floribunda">floribunda</tp:taxon-name-part></tp:taxon-name></italic> Bunge and <italic><tp:taxon-name><tp:taxon-name-part taxon-name-part-type="genus" reg="Lespedeza">L.</tp:taxon-name-part> <tp:taxon-name-part taxon-name-part-type="species" reg="formosa">formosa</tp:taxon-name-part></tp:taxon-name></italic> (Vog.) Koehne; woody lianas: <italic><tp:taxon-name><tp:taxon-name-part taxon-name-part-type="genus" reg="Ampelopsis">Ampelopsis</tp:taxon-name-part> <tp:taxon-name-part taxon-name-part-type="species" reg="aconitifolia">aconitifolia</tp:taxon-name-part></tp:taxon-name></italic> Bunge, <italic><tp:taxon-name><tp:taxon-name-part taxon-name-part-type="genus" reg="Holboellia">Holboellia</tp:taxon-name-part> <tp:taxon-name-part taxon-name-part-type="species" reg="fargesii">fargesii</tp:taxon-name-part></tp:taxon-name></italic> Reaub., <italic><tp:taxon-name><tp:taxon-name-part taxon-name-part-type="genus" reg="Parthenocissus">Parthenocissus</tp:taxon-name-part> <tp:taxon-name-part taxon-name-part-type="species" reg="dalzielii">dalzielii</tp:taxon-name-part></tp:taxon-name></italic> Gagnep.; herbs: <italic><tp:taxon-name><tp:taxon-name-part taxon-name-part-type="genus" reg="Artemisia">Artemisia</tp:taxon-name-part> <tp:taxon-name-part taxon-name-part-type="species" reg="annua">annua</tp:taxon-name-part></tp:taxon-name></italic> L., <italic><tp:taxon-name><tp:taxon-name-part taxon-name-part-type="genus" reg="Artemisia">A.</tp:taxon-name-part> <tp:taxon-name-part taxon-name-part-type="species" reg="sylvatica">sylvatica</tp:taxon-name-part></tp:taxon-name></italic> Maxim., <italic><tp:taxon-name><tp:taxon-name-part taxon-name-part-type="genus" reg="Arthraxon">Arthraxon</tp:taxon-name-part> <tp:taxon-name-part taxon-name-part-type="species" reg="lanceolatus">lanceolatus</tp:taxon-name-part></tp:taxon-name></italic> (Roxb.) Hochst, <italic><tp:taxon-name><tp:taxon-name-part taxon-name-part-type="genus" reg="Boea">Boea</tp:taxon-name-part> <tp:taxon-name-part taxon-name-part-type="species" reg="hygrometrica">hygrometrica</tp:taxon-name-part></tp:taxon-name></italic> (Bunge) R. Br., <italic><tp:taxon-name><tp:taxon-name-part taxon-name-part-type="genus" reg="Bothriospermum">Bothriospermum</tp:taxon-name-part> <tp:taxon-name-part taxon-name-part-type="species" reg="zeylanicum">zeylanicum</tp:taxon-name-part></tp:taxon-name></italic> (J. Jacq.) Druce, <italic><tp:taxon-name><tp:taxon-name-part taxon-name-part-type="genus" reg="Carex">Carex</tp:taxon-name-part> <tp:taxon-name-part taxon-name-part-type="species" reg="brevicuspis">brevicuspis</tp:taxon-name-part></tp:taxon-name></italic> C.B. Clarke, <italic><tp:taxon-name><tp:taxon-name-part taxon-name-part-type="genus" reg="Corydalis">Corydalis</tp:taxon-name-part> <tp:taxon-name-part taxon-name-part-type="species" reg="ophiocarpa">ophiocarpa</tp:taxon-name-part></tp:taxon-name></italic> Hook. f. et Thoms., <italic><tp:taxon-name><tp:taxon-name-part taxon-name-part-type="genus" reg="Duchesnea">Duchesnea</tp:taxon-name-part> <tp:taxon-name-part taxon-name-part-type="species" reg="indica">indica</tp:taxon-name-part></tp:taxon-name></italic> (And.) Focke, <italic><tp:taxon-name><tp:taxon-name-part taxon-name-part-type="genus" reg="Eriophorum">Eriophorum</tp:taxon-name-part> <tp:taxon-name-part taxon-name-part-type="species" reg="comosum">comosum</tp:taxon-name-part></tp:taxon-name></italic> Nees, <italic><tp:taxon-name><tp:taxon-name-part taxon-name-part-type="genus" reg="Hemistepta">Hemistepta</tp:taxon-name-part> <tp:taxon-name-part taxon-name-part-type="species" reg="lyrata">lyrata</tp:taxon-name-part></tp:taxon-name></italic> (Bunge) Bunge, <italic><tp:taxon-name><tp:taxon-name-part taxon-name-part-type="genus" reg="Miscanthus">Miscanthus</tp:taxon-name-part> <tp:taxon-name-part taxon-name-part-type="species" reg="sinensis">sinensis</tp:taxon-name-part></tp:taxon-name></italic> Anderss., <italic><tp:taxon-name><tp:taxon-name-part taxon-name-part-type="genus" reg="Oxalis">Oxalis</tp:taxon-name-part> <tp:taxon-name-part taxon-name-part-type="species" reg="corniculata">corniculata</tp:taxon-name-part></tp:taxon-name></italic> L., <italic><tp:taxon-name><tp:taxon-name-part taxon-name-part-type="genus" reg="Setaria">Setaria</tp:taxon-name-part> <tp:taxon-name-part taxon-name-part-type="species" reg="viridis">viridis</tp:taxon-name-part></tp:taxon-name></italic> (L.) Beauv., <italic><tp:taxon-name><tp:taxon-name-part taxon-name-part-type="genus" reg="Stellaria">Stellaria</tp:taxon-name-part> <tp:taxon-name-part taxon-name-part-type="species" reg="media">media</tp:taxon-name-part></tp:taxon-name></italic> (L.) Cyr., <italic><tp:taxon-name><tp:taxon-name-part taxon-name-part-type="genus" reg="Toridis">Toridis</tp:taxon-name-part> <tp:taxon-name-part taxon-name-part-type="species" reg="japonica">japonica</tp:taxon-name-part></tp:taxon-name></italic> (Houtt.) DC., <italic><tp:taxon-name><tp:taxon-name-part taxon-name-part-type="genus" reg="Youngia">Youngia</tp:taxon-name-part> <tp:taxon-name-part taxon-name-part-type="species" reg="heterophylla">heterophylla</tp:taxon-name-part></tp:taxon-name></italic> (Hemsl.) Babc. et Stebb.; pteridophytes: <italic><tp:taxon-name><tp:taxon-name-part taxon-name-part-type="genus" reg="Adianthum">Adianthum</tp:taxon-name-part> <tp:taxon-name-part taxon-name-part-type="species" reg="capillus">capillus</tp:taxon-name-part></tp:taxon-name></italic>-<italic>veneris</italic> L., <italic><tp:taxon-name><tp:taxon-name-part taxon-name-part-type="genus" reg="Hypodematium">Hypodematium</tp:taxon-name-part> <tp:taxon-name-part taxon-name-part-type="species" reg="crenatum">crenatum</tp:taxon-name-part></tp:taxon-name></italic> (Forssk.) Kuhn, <italic><tp:taxon-name><tp:taxon-name-part taxon-name-part-type="genus" reg="Pteris">Pteris</tp:taxon-name-part> <tp:taxon-name-part taxon-name-part-type="species" reg="vittata">vittata</tp:taxon-name-part></tp:taxon-name></italic> L. and <italic><tp:taxon-name><tp:taxon-name-part taxon-name-part-type="genus" reg="Selaginella">Selaginella</tp:taxon-name-part> <tp:taxon-name-part taxon-name-part-type="species" reg="davidii">davidii</tp:taxon-name-part></tp:taxon-name></italic> Franch.; mosses: <italic><tp:taxon-name><tp:taxon-name-part taxon-name-part-type="genus" reg="Conocephalum">Conocephalum</tp:taxon-name-part> <tp:taxon-name-part taxon-name-part-type="species" reg="conicum">conicum</tp:taxon-name-part></tp:taxon-name></italic> (L.) Dumort; herbaceous vines: <tp:taxon-name><tp:taxon-name-part taxon-name-part-type="genus" reg="Cayratia">Cayratia</tp:taxon-name-part> <tp:taxon-name-part taxon-name-part-type="species" reg="japonica">japonica</tp:taxon-name-part> <tp:taxon-name-part taxon-name-part-type="infraspecific-rank">var.</tp:taxon-name-part> <tp:taxon-name-part taxon-name-part-type="variety" reg="pseudotrifoliata">pseudotrifoliata</tp:taxon-name-part></tp:taxon-name> (W.T. Wang) C.L. Li and <italic><tp:taxon-name><tp:taxon-name-part taxon-name-part-type="genus" reg="Paederia">Paederia</tp:taxon-name-part> <tp:taxon-name-part taxon-name-part-type="species" reg="foetida">foetida</tp:taxon-name-part></tp:taxon-name></italic> L.. There are about 80 individuals including ca. 20 seedlings, and pistillate plants are in the majority. Since the population is close to the road, the alien weeds <italic><tp:taxon-name><tp:taxon-name-part taxon-name-part-type="genus" reg="Conyza">Conyza</tp:taxon-name-part> <tp:taxon-name-part taxon-name-part-type="species" reg="canadensis">canadensis</tp:taxon-name-part></tp:taxon-name></italic> (L.) Cronq., <tp:taxon-name><tp:taxon-name-part taxon-name-part-type="genus" reg="Bidens">Bidens</tp:taxon-name-part> <tp:taxon-name-part taxon-name-part-type="species" reg="pilosa">pilosa</tp:taxon-name-part> <tp:taxon-name-part taxon-name-part-type="infraspecific-rank">var.</tp:taxon-name-part> <tp:taxon-name-part taxon-name-part-type="variety" reg="radiate">radiate</tp:taxon-name-part></tp:taxon-name> Sch.-Bip. and <italic><tp:taxon-name><tp:taxon-name-part taxon-name-part-type="genus" reg="Veronica">Veronica</tp:taxon-name-part> <tp:taxon-name-part taxon-name-part-type="species" reg="persica">persica</tp:taxon-name-part></tp:taxon-name></italic> Poir. have invaded the edge of the population.</p><p>Provisional IUCN conservation assessment. In 2009, the Three Gorges water conservancy project, the largest in the world, was completed, located in Yichang city, Hubei province. The altitudes of the dam base and dam top are 4 m and 185 m respectively, and therefore we calculated the populations of Badong and Wushan of <italic><tp:taxon-name><tp:taxon-name-part taxon-name-part-type="genus" reg="Flueggea">F.</tp:taxon-name-part> <tp:taxon-name-part taxon-name-part-type="species" reg="acicularis">acicularis</tp:taxon-name-part></tp:taxon-name></italic> at alt. lower than 185m have been submerged according to altitude. Based on field investigations and specimens, we are confident that <italic><tp:taxon-name><tp:taxon-name-part taxon-name-part-type="genus" reg="Flueggea">F.</tp:taxon-name-part> <tp:taxon-name-part taxon-name-part-type="species" reg="acicularis">acicularis</tp:taxon-name-part></tp:taxon-name></italic> is distributed narrowly, and is endemic to the karst region of the Three Gorges Area in Central China. The provisional conservation status is “Near Threatened” (<abbrev xmlns:xlink="http://www.w3.org/1999/xlink" xlink:title="Near Threatened" id="ABBRID0EK5AE" xlink:type="simple">NT</abbrev>) according to the IUCN red list criteria (<xref ref-type="bibr" rid="B10">IUCN 2019</xref>).</p></tp:treatment-sec><ref-list><ref id="B12"><mixed-citation xmlns:xlink="http://www.w3.org/1999/xlink" xlink:type="simple"><person-group><name name-style="western"><surname>Li</surname><given-names>BT</given-names></name></person-group> (<year>1994</year>) <article-title><tp:taxon-name><tp:taxon-name-part taxon-name-part-type="family">Euphorbiaceae</tp:taxon-name-part></tp:taxon-name>, <tp:taxon-name><tp:taxon-name-part taxon-name-part-type="subfamily">Phyllanthoideae</tp:taxon-name-part></tp:taxon-name>.</article-title> In: <person-group><name name-style="western"><surname>Li</surname><given-names>BT</given-names></name></person-group> (<role>Ed.</role>) <issue-title>Flora Reipublicae Popularis Sinicae Tomus, vol.</issue-title><source>44. Science Press, Beijing</source>, <fpage>1</fpage>–<lpage>217</lpage>.</mixed-citation></ref><ref id="B16"><mixed-citation xmlns:xlink="http://www.w3.org/1999/xlink" xlink:type="simple"><person-group><name name-style="western"><surname>Xie</surname><given-names>ZQ</given-names></name><name name-style="western"><surname>Jiang</surname><given-names>MX</given-names></name></person-group> (<year>1995</year>) <article-title>The characteristics and utilization of shrub vegetation in the limestone area of Sanxia region.</article-title><source>Zhiwuxue Tongbao</source><volume>12</volume>: <fpage>85</fpage>–<lpage>89</lpage>.</mixed-citation></ref><ref id="B10"><mixed-citation xmlns:xlink="http://www.w3.org/1999/xlink" xlink:type="simple"><institution xlink:type="simple">IUCN</institution> (<year>2019</year>) Guidelines for Using the IUCN Red List Categories and Criteria. Version 14. Prepared by the Standards and Petitions Committee. <ext-link xlink:type="simple" ext-link-type="uri" xlink:href="http://www.iucnredlist.org/documents/RedListGuidelines.pdf">http://www.iucnredlist.org/documents/RedListGuidelines.pdf</ext-link></mixed-citation></ref></ref-list></tp:taxon-treatment>
